# Supplementary material for: Barley Leaf Ameliorates Citrobacter-rodentium-Induced Colitis through Arginine Enrichment
Source: Nutrients. 2023 Apr 14;15(8):1890. doi: 10.3390/nu15081890 (PMC10145403; doi:10.3390/nu15081890)
Supplement: Supplementary file 1 [file nutrients-15-01890-s001.zip]

Archive with 1 entries (1 files):
- nutrients-2334842-supplementary.pdf
